# Supplementary material for: Validation of diagnostic accuracy using digital slides in routine histopathology
Source: Diagn Pathol. 2012 Mar 31;7:35. doi: 10.1186/1746-1596-7-35 (PMC3337227; doi:10.1186/1746-1596-7-35)
Supplement: Additional file 5 — Table S1. Incoherent cases. According to the type of incoherency the table highlights the origin of the samples, pathologist, and original and consensus diagnosis as well as data about diagnostic confidence from the Clinical Research Form. Table S2. Influance of sample origin. The table shows the collected data according to sample origin, highlighting organs where the organ specific incoherency ratio is below 8.82% (ratio of all reassesed cases). Table S3. Pathologist competence. The table shows the collected data on how the diagnostic confidence, reasons of uncertainty and ratio of the diagnostic errors changed after excluding non-field specific cases from each pathologists' record. [file 1746-1596-7-35-S5.XLS]

## Sheet: SM-Table 1.
type of incoherency	no. of case	origin	pathologist	digital diagnose	consensus diagnose	diagnostic confidence	uncertainty due to case complexity	uncertainty due to poore image quality
non-relevant discordance - uncertainty recorded	006	breast	E-pathologist	fibrosis mammae	sine morbo	2	no	yes
	060	skin	E-pathologist	seborrhoic keratosis	solar keratosis	2	no	yes
	210	colon	E-pathologist	mild chronic aspecific colitis	sine morbo	2	no	yes
	220	skin	G-pathologist	dermatitis, ly. infiltration	dermatofibroma	1	yes	no
	j25	skin	H-pathologist	sebaceus adenoma	Sebaceus hyperplasia.	1	yes	no
non-relevant discordance - uncertainty not recorded	035	skin	E-pathologist	verruca plana	epidermal nevus	3
	074	skin	E-pathologist	cylindroma cutis	eccrin spiradenoma	3
	120	skin	C-pathologist	cysta epidermalis inflammata	prurigo simplex	3
	213	colon	E-pathologist	mild chronic aspecific colitis	sine morbo	3
	234	thyroid	C-pathologist	microfollicular adenoma	lymphocytic thyroiditis	3
	j01	upper GI	H-pathologist	mild chronic, aspec. gastritis, doudenitis	sine morbo	3
	j24	skin	H-pathologist	pyogen granuloma	chalazion	2
relevant discordance - uncertainty recorded	011	breast	E-pathologist	carcinoma lobulare invasivum mammae, pleiomorph variant, Gr. III.	carcinoma ductale invasivum mammae, grade II.	2	yes	no
	045	lung	C-pathologist	chronic bronchitis, adenocarcinoma?	chronic bronchitis	1	no	yes
	049	lung	C-pathologist	NSCLC?	chronic bronchitis	1	yes	no
	070	kidney	F-pathologist	paraganglioma, pheocromocytoma	pyelonephritis chronica circumscripta xanthogranulomatosa et abscedens	1	no	yes
	139	skin	C-pathologist	inflammed seborrhoic keratosis	metatipic basalioma	1	yes	no
	144	skin	A-pathologist	PAN	AML - blast infiltration	1	no	yes
	186	thyroid	C-pathologist	nodular goiter	follicular adenoma, lymphocytic thyroiditis	2	no	yes
	198	liver	B-pathologist	hepatocellular adenoma	well diff. hepatocellular cc.	1	yes	no
	201	skin	G-pathologist	subepithelial fibrosis, mild hyperplasia	dermal mastocytosis	2	yes	no
	221	lymph node	A-pathologist	ALCL	classic Hodgkin ly. - mixed cellularity	1	yes	no
	226	upper GI	C-pathologist	moderate chronic, active, aspec. gastritis	severe chronic, active, HP-ass. gastritis	2	no	yes
	227	upper GI	C-pathologist	moderate chronic, active, aspec. gastritis	severe chronic, active, HP-ass. gastritis	2	no	yes
	262	thyroid	E-pathologist	papillary carcinoma, follicular variant	mixed medullary-follicular thyroid carcinoma	1	yes	no
	273	soft tissue	D-pathologist	leiomyosarcoma	soliter myofibroma	1	yes	yes
	276	skin	A-pathologist	dermatitis, ly. infiltration	CLL - skin infiltration	1	yes	no
	283	soft tissue	D-pathologist	giant cell tumor of tendonsheet? Synovial sarcoma?	plexiform fibrohistiocytic tumor	1	yes	no
	j18	skin	H-pathologist	well diff. planocellular carcinoma	irritated verruca seborrhoica	1	yes	no
relevant discordance - uncertainty not recorded	015	bone marrow	A-pathologist	multiple myeloma	lymphoplasmocytic lymphoma	3
	067	thyroid	G-pathologist	follicular carcinoma, nodular goiter	papillary microcarcinoma (follicular variant)	3
	145	upper GI	F-pathologist	mild chronic, aspec. gastritis, doudenitis	amiloidosis, mild gastritis, doudenitis	3
	176	kidney	F-pathologist	borderline acut interstitial rejection	transplant nephropathy, no signs of acute rejection	3
	251	skin	G-pathologist	desmoplastic nevus	SSM	2
	284	soft tissue	D-pathologist	Kit negative GIST	myopericytoma	3
	j30	upper GI	H-pathologist	uleration	follicular lymphoma in the doudenum	3

## Sheet: SM-Table 2.
	diagnostic confidence (1-3)	uncertainty due to case complexity		uncertainty due to poore image quality		number of cases	concordant		discordant		reassesed		coherent		incoherent		non-rel - recorded		non-rel - missed		rel - recorded		relevant - missed
	mean	n	%	n	%	n	n	%	n	%	n	%	n	%	n	%	no.	%	no.	%	no.	%	no.	%
szum	2.7	48	0.156863	15	0.0490196	306	243	0.794118	63	0.205882	27	0.0882353	270	0.882353	36	0.117647	5	0.0163399	7	0.0228758	17	0.0555556	7	0.0228758
bone marrow	2.9	1	0.1	0		10	8	0.8	2	0.2	1	0.1	9	0.9	1	0.1	0		0		0		1	0.1
breast	2.8	3	0.12	1	0.04	25	22	0.88	3	0.12	1	0.04	23	0.92	2	0.08	1	0.04	0		1	0.04	0
colon, rectum	2.875	3	0.09375	1	0.03125	32	28	0.875	4	0.125	2	0.0625	30	0.9375	2	0.0625	1	0.03125	1	0.03125	0		0
kidney	2.8	3	0.1	1	0.0333333	30	22	0.733333	8	0.266667	6	0.2	28	0.933333	2	0.0666667	0		0		1	0.0333333	1	0.0333333
liver	2.56	9	0.36	0		25	22	0.88	3	0.12	2	0.08	24	0.96	1	0.04	0		0		1	0.04	0
lungs	2.77	2	0.0909091	1	0.0454545	22	18	0.818182	4	0.181818	2	0.0909091	20	0.909091	2	0.0909091	0		0		2	0.0909091	0
lymph-node	2.77778	2	0.111111	0		18	16	0.888889	2	0.111111	1	0.0555556	17	0.944444	1	0.0555556	0		0		1	0.0555556	0
skin	2.48	14	0.241379	2	0.0344828	58	40	0.689655	18	0.310345	5	0.0862069	45	0.775862	13	0.224138	3	0.0517241	4	0.0689655	5	0.0862069	1	0.0172414
soft tissue	2.63636	5	0.227273	2	0.0909091	22	19	0.863636	3	0.136364	0	0	19	0.863636	3	0.136364	0		0		2	0.0909091	1	0.0454545
thyroid	2.63	3	0.1875	2	0.125	16	10	0.625	6	0.375	2	0.125	12	0.75	4	0.25	0		1	0.0625	2	0.125	1	0.0625
upper GI	2.72917	3	0.0625	5	0.104167	48	38	0.791667	10	0.208333	5	0.104167	43	0.895833	5	0.104167	0		1	0.0208333	2	0.0416667	2	0.0416667

## Sheet: SM-Table 3. 
	diagnostic confidence (1-3)	uncertainty due to case complexity		uncertainty due to poore image quality		number of cases	concordant		discordant		reassesed		coherent		incoherent		non rel - recorded		non rel - missed		rel - recorded		rel - missed
	mean	n	%	n	%		n	%	n	%	n	%	n	%	n	%	n	%	n	%	n	%	n	%
szum	2.7	48	0.156863	15	0.0490196	306	243	0.794118	63	0.205882	27	0.0882353	270	0.882353	36	0.117647	5	0.0163399	7	0.0228758	17	0.0555556	7	0.0228758
excluding non-field specific cases	2.74	26	0.152941	7	0.0411765	170	141	0.829412	29	0.170588	15	0.0882353	156	0.917647	14	0.0823529	1	0.00588235	0		10	0.0588235	3	0.0176471
A-pathologist	2.7	7	0.159091	1	0.0227273	44	36	0.818182	8	0.181818	4	0.0909091	40	0.909091	4	0.0909091	0		0		3	0.0681818	1	0.0227273
excluding non-field specific cases	2.7	7	0.159091	1	0.0227273	44	36	0.818182	8	0.181818	4	0.0909091	40	0.909091	4	0.0909091	0		0		3	0.0681818	1	0.0227273
B-pathologist	2.56	9	0.36	0		25	22	0.88	3	0.12	2	0.08	24	0.96	1	0.04	0		0		1	0.04	0
excluding non-field specific cases	2.56	9	0.36	0		25	22	0.88	3	0.12	2	0.08	24	0.96	1	0.04	0		0		1	0.04	0
C-pathologist	2.66	3	0.09375	4	0.125	32	21	0.65625	11	0.34375	3	0.09375	24	0.75	8	0.25	0		2	0.0625	6	0.1875	0
excluding non-field specific cases	2.77	2	0.0909091	1	0.0454545	22	18	0.818182	4	0.181818	2	0.0909091	20	0.909091	2	0.0909091	0		0		2	0.0909091	0
D-pathologist	2.65	5	0.217391	2	0.0869565	23	20	0.869565	3	0.130435	0		20	0.869565	3	0.130435	0		0		2	0.0869565	1	0.0434783
excluding non-field specific cases	2.64	5	0.227273	2	0.0909091	22	19	0.863636	3	0.136364	0		19	0.863636	3	0.136364	0		0		2	0.0909091	1	0.0454545
E-pathologist	2.81	7	0.0843373	6	0.0722892	83	71	0.855422	12	0.144578	4	0.0481928	75	0.903614	8	0.0963855	3	0.0361446	3	0.0361446	2	0.0240964	0
excluding non-field specific cases	2.84	2	0.08	1	0.04	25	22	0.88	3	0.12	1	0.04	23	0.92	2	0.08	1	0.04	0		1	0.04	0
F-pathologist	2.87	3	0.0789474	1	0.0263158	38	25	0.657895	13	0.342105	10	0.263158	35	0.921053	3	0.0789474	0		0		1	0.0263158	2	0.0526316
excluding non-field specific cases	2.9	1	0.0344828	1	0.0344828	29	21	0.724138	8	0.275862	6	0.206897	27	0.931034	2	0.0689655	0		0		1	0.0344828	1	0.0344828
G-pathologist	2.67	6	0.2	1	0.0333333	30	22	0.733333	8	0.266667	4	0.133333	26	0.866667	4	0.133333	1	0.0333333	0		1	0.0333333	2	0.0666667
excluding non-field specific cases	2.67	0		1	0.333333	3	3	1	0		0		3	1	0		0		0		0		0
H-pathologist	2.39	5	0.16129	0		31	26	0.83871	5	0.16129	0		26	0.83871	5	0.16129	1	0.0322581	2	0.0645161	1	0.0322581	1	0.0322581
